# Supplementary material for: Impact of the 2008 MW 7.9 Great Wenchuan earthquake on South China microplate motion
Source: Sci Rep. 2024 Jul 16;14:16469. doi: 10.1038/s41598-024-67141-3 (PMC11252374; doi:10.1038/s41598-024-67141-3)
Supplement: Supplementary file 2 — Supplementary Information 2. [file 41598_2024_67141_MOESM2_ESM.zip]

Archive with 7 entries (7 files):
- CORRELATED_ENSEMBLE_3D.m
- LoLaHt2pXYZ.m
- README.md
- SV2EV.m
- SV_LLENssc.txt
- vEN2vXYZ.m
- vXYZ2vEN.m
