# Supplementary material for: Impact of the 2008 MW 7.9 Great Wenchuan earthquake on South China microplate motion
Source: Sci Rep. 2024 Jul 16;14:16469. doi: 10.1038/s41598-024-67141-3 (PMC11252374; doi:10.1038/s41598-024-67141-3)
Supplement: Supplementary file 2 — Supplementary Information 2. [file 41598_2024_67141_MOESM2_ESM.zip › CORRELATED_ENSEMBLE_3D.m]

function [x,y,z]=CORRELATED_ENSEMBLE_3D(COVARIANCE_MATRIX,N)

% -
% SYNOPSIS
% [x,y,z]=CORRELATED_ENSEMBLE_3D(COVARIANCE_MATRIX,N)
%
%
% DESCRIPTION 
% This function generates a series of N samples [x y z] 
% whose covariance matrix is COVARIANCE_MATRIX
% -


M1=COVARIANCE_MATRIX;
[eig_ve,eig_va] = eig(M1);

x1=0 + eig_va(1,1)^0.5.*randn(1,N);
y1=0 + eig_va(2,2)^0.5.*randn(1,N);
z1=0 + eig_va(3,3)^0.5.*randn(1,N);

Rot = eig_ve;
data=[x1;y1;z1];

for i=1:length(data(1,:))
    
    ndata(:,i) =  Rot*data(:,i);
    
end

x=ndata(1,:);
y=ndata(2,:);
z=ndata(3,:);
