# Supplementary material for: Impact of the 2008 MW 7.9 Great Wenchuan earthquake on South China microplate motion
Source: Sci Rep. 2024 Jul 16;14:16469. doi: 10.1038/s41598-024-67141-3 (PMC11252374; doi:10.1038/s41598-024-67141-3)
Supplement: Supplementary file 2 — Supplementary Information 2. [file 41598_2024_67141_MOESM2_ESM.zip › LoLaHt2pXYZ.m]

function [x,y,z] = LoLaHt2pXYZ(Lo,La,Ht)

% -
% SYNOPSIS
% [x,y,z] = LoLaHt2pXYZ(Lo,La,Ht)
%
%
% DESCRIPTION 
% This function converts Lo (longitude, dec-deg), La (latitude, dec-deg), 
% and Ht (height above sea level, m) into ECEF cartesian coordinates. 
%
% Output x, y, and z are in m.
% -


Lo = Lo.*pi/180;
La = La.*pi/180;


% WGS-84 semimajor axis
a = 6378137.0000;

% WGS-84 flattening  
f = 1.0/298.257223563;

% semiminor axis
b = a * (1-f);

% eccentricity
ecc = 2*f - f^2;

N = a ./ sqrt(1-(sin(La)).^2.*ecc);

x = cos(La).*cos(Lo).*(N+Ht);
y = cos(La).*sin(Lo).*(N+Ht);
z = sin(La).*(N.*(b^2/a^2) + Ht);
