# Supplementary material for: Impact of the 2008 MW 7.9 Great Wenchuan earthquake on South China microplate motion
Source: Sci Rep. 2024 Jul 16;14:16469. doi: 10.1038/s41598-024-67141-3 (PMC11252374; doi:10.1038/s41598-024-67141-3)
Supplement: Supplementary file 2 — Supplementary Information 2. [file 41598_2024_67141_MOESM2_ESM.zip › README.md]

## SV2EV.m: Calculate an Euler vector from surface velocities for a tectonic plate
This repository contains a set of Matlab functions that permits calculating an Euler vector from surface velocities of a tectonic plate. The repository also contains an example of input velocities (SV_LLENssc.txt) that may be used for testing purposes. 

Each function contains a description of its use. This can be accesses by opening the function file in the Matlab editor, or by typing 'help FUNCTION_NAME' in the Matlab command window. 

The main function users shall familiarise themselves with and use is SV2EV.m. All other functions are dependencies of it. See description of SV2EV.m for information on the format of SV_LLENssc.txt, as well as of the function inputs/outputs.

Any questions on the files in this repository can be addressed to Giampiero Iaffaldano at the contact indicated on the Github profile page.

### Authors
Giampiero Iaffaldano

Juan Martin de Blas

Copenhagen, 04 November 2022
