# Supplementary material for: Impact of the 2008 MW 7.9 Great Wenchuan earthquake on South China microplate motion
Source: Sci Rep. 2024 Jul 16;14:16469. doi: 10.1038/s41598-024-67141-3 (PMC11252374; doi:10.1038/s41598-024-67141-3)
Supplement: Supplementary file 2 — Supplementary Information 2. [file 41598_2024_67141_MOESM2_ESM.zip › SV2EV.m]

function SV2EV(DR,FILES_LABEL,NSAMPLES)

% -
% SYNOPSIS
% SV2EV(DR,FILES_LABEL,NSAMPLES)
%
%
% DESCRIPTION 
% This function computes an Euler vector from a set of surface velocities
% through minimization of the sum of square misfits. 
% 
% The problem is solved through a linear system w = A**-1 * b, where w is
% the Euler vector, while A and b are a linear operator and a vector built 
% from observations.
%
% Inputs are:
%
% DR:  
% a string with the path to the directory where data are stored, and 
% where results are to be saved. DR is expected to host a file named 
% SV_LLENssc.txt containing the site velocities to be used for the 
% Euler-vector inversion. SV_LLENssc.txt shall be formatted as follows:
% Col. 1: longitude (dec-deg-E) of the site.
% Col. 2: latitude (dec-deg-N) of the site.
% Col. 3: East-velocity (mm/yr) at the site.
% Col. 4: North-velocity (mm/yr) at the site.
% Col. 5: Standard deviation of East-velocity (mm/yr) at the site.
% Col. 6: Standard deviation of North-velocity (mm/yr) at the site.
% Col. 7: Correelation coefficient between East and North velocities.
% Each row in SV_LLENssc.txt refers to a different site.
%
% FILES_LABEL:
% A string to append to the resulting files, in DR.
%
% NSAMPLES:
% Number of samples to draw for each site velocity. This implies that 
% NSAMPLES realisations of the Euler vector are calculated, and then used 
% to calculate a nominal (average) Euler vector and associated covariances.
%
% The resulting Euler vector is stored as a row vector in a file named 
% EULER_VECTOR_'FILES_LABEL'.txt within DR. 
% Its format is:
% Pole-lon(deg-E) Pole-lat(deg-N) Angular-velocity(deg/Myr) covariances(XX XY XZ YY YZ ZZ, rad/Myr)^2 NSAMPLES
%
% A file named REPORT_'FILES_LABEL'.txt is also stored in DR. Each row in it
% refers to the corresponding row (site) in SV_LLENssc.txt, and is formatted 
% as follows:
% Col. 1: progressive number of the site.
% Col. 2: longitude (dec-deg-E) of the site.
% Col. 3: latitude (dec-deg-N) of the site.
% Col. 4: average predicted East-velocity (mm/yr) at the site.
% Col. 5: average predicted North-velocity (mm/yr) at the site.
% Col. 6: standard deviation of predicted East-velocity (mm/yr) at the site.
% Col. 7: standard deviation of predicted North-velocity (mm/yr) at the site.
% Col. 8: average residual of East-velocity (mm/yr) at the site.
% Col. 9: average residual of North-velocity (mm/yr) at the site.
% Col. 10: standard deviation of East-velocity residual (mm/yr) at the site.
% Col. 11: standard deviation of North-velocity residual (mm/yr) at the site.
% Col. 12: covariance East-North predicted velocities (mm/yr)^2
% Col. 13: covariance East-North velocity residuals (mm/yr)^2.
%
% NOTES: 
% 1) Residuals between observed and theoretical surface velocities are 
% calculated from the sampled observed velocities. This means that a 
% residual is not the difference between the velocity predicted by a sample 
% of the Euler vector and the nominal observed velocity. Rather, it is the 
% difference between the velocity predicted by a sample of the Euler vector 
% and the sample of the observed velocity used to calculate that particular 
% Euler-vector sample in the first place.
%
% 2) The functions CORRELATED_ENSEMBLE_3D.m, LoLaHt2pXYZ.m, vEN2vXYZ.m, and 
% vXYZ2vEN.m are dependencies of this script.
% -


%---------------- INITIALISATION ------------------------------------------
DR0 = cd;

eval(['cd ' DR])
data = load('./SV_LLENssc.txt');
data = [[1:length(data(:,1))]' data];


SITES_LL = data(:,2:3);
SITES_SV = [data(:,4:7).*1e-3 data(:,8).*1e-6];

Re = 6371e3;

S_LLr = SITES_LL.*(pi/180);
[x,y,z] = LoLaHt2pXYZ(SITES_LL(:,1),SITES_LL(:,2),zeros(size(SITES_LL(:,1))));
Lo_MTX = repmat(SITES_LL(:,1),[1 NSAMPLES]);
La_MTX = repmat(SITES_LL(:,2),[1 NSAMPLES]);

SITES_REPORT = [ data(:,1:3) zeros(length(data(:,1)),4)];
%--------------------------------------------------------------------------


%--------------- ENSEMBLES OF SITE VELOCITIES -----------------------------
vEN = SITES_SV(:,1);
vNN = SITES_SV(:,2);
    
for i1 = 1:length(SITES_LL(:,1))
    
    
    c11 = SITES_SV(i1,3).^2;
    c12 = SITES_SV(i1,5).*[SITES_SV(i1,3).*SITES_SV(i1,4)];
    c13 = 0;
    c22 = SITES_SV(i1,4).^2;
    c23 = 0;
    c33 = 1;
    
    CMTX = [ c11 c12 c13; c12 c22 c23; c13 c23 c33];
    
    [dvx,dvy,dvz]=CORRELATED_ENSEMBLE_3D(CMTX,NSAMPLES);
    
    vE(i1,:) = vEN(i1,1) + dvx;
    vN(i1,:) = vNN(i1,1) + dvy;
        
end
    
[vx,vy,vz] = vEN2vXYZ(Lo_MTX,La_MTX,vE,vN,zeros(size(vN)));

vEN_MTX = vE';
vNN_MTX = vN';    
%--------------------------------------------------------------------------


%--------------- INVERSION FOR EULER-VECTOR ENSEMBLE ----------------------
A11 = 1 * sum( [y(:,:).^2 + z(:,:).^2] );
A22 = 1 * sum( [x(:,:).^2 + z(:,:).^2] );
A33 = 1 * sum( [x(:,:).^2 + y(:,:).^2] );

A12 = -1 * sum( [x(:,:).*y(:,:)] );
A21 = A12;

A13 = -1 * sum( [x(:,:).*z(:,:)] );
A31 = A13;

A23 = -1 * sum( [y(:,:).*z(:,:)] );
A32 = A23;

A = [A11 A12 A13;A21 A22 A23;A31 A32 A33];
iA = inv(A);


bx = 1 .* sum( repmat(y(:,:),[1 NSAMPLES]).*vz(:,:) - repmat(z(:,:),[1 NSAMPLES]).*vy(:,:) );
by = 1 .* sum( repmat(z(:,:),[1 NSAMPLES]).*vx(:,:) - repmat(x(:,:),[1 NSAMPLES]).*vz(:,:) );
bz = 1 .* sum( repmat(x(:,:),[1 NSAMPLES]).*vy(:,:) - repmat(y(:,:),[1 NSAMPLES]).*vx(:,:) );

EV_ENSEMBLE(:,1) = [ iA(1,1).*bx + iA(1,2).*by + iA(1,3).*bz ]';%rad/yr
EV_ENSEMBLE(:,2) = [ iA(2,1).*bx + iA(2,2).*by + iA(2,3).*bz ]';
EV_ENSEMBLE(:,3) = [ iA(3,1).*bx + iA(3,2).*by + iA(3,3).*bz ]';
%--------------------------------------------------------------------------


%--------------- COVARIANCES AND OUTPUTTING TEXT-FILE ---------------------
xEV = EV_ENSEMBLE(:,1).*1e6;
yEV = EV_ENSEMBLE(:,2).*1e6;
zEV = EV_ENSEMBLE(:,3).*1e6;
N = length(EV_ENSEMBLE(:,3));
[th,ph,av] = cart2sph(mean(xEV),mean(yEV),mean(zEV));
EVtxt(1:5) = [NaN NaN [th ph av].*(180/pi)];
    
cMTX(1,1) = sum(xEV.*xEV)/N - sum(xEV)/N*sum(xEV)/N; 
cMTX(2,2) = sum(yEV.*yEV)/N - sum(yEV)/N*sum(yEV)/N; 
cMTX(3,3) = sum(zEV.*zEV)/N - sum(zEV)/N*sum(zEV)/N; 
%-XY    
cMTX(1,2) = sum(xEV.*yEV)/N - sum(xEV)/N*sum(yEV)/N;   
cMTX(2,1) = cMTX(1,2);
%-XZ    
cMTX(1,3) = sum(xEV.*zEV)/N - sum(xEV)/N*sum(zEV)/N;   
cMTX(3,1) = cMTX(1,3);
%-YZ
cMTX(2,3) = sum(yEV.*zEV)/N - sum(yEV)/N*sum(zEV)/N; 
cMTX(3,2) = cMTX(2,3);
    
EVtxt(6:12) = [cMTX(1,1) cMTX(1,2) cMTX(1,3) cMTX(2,2) cMTX(2,3) cMTX(3,3) NSAMPLES];
EVtxt(1:2) = [];

eval(['save -ascii EULER_VECTOR_' FILES_LABEL '.txt EVtxt'])    
%--------------------------------------------------------------------------


%--------------- RESIDUALS AND OUTPUTTING REPORT --------------------------
vxT_MTX = repmat(EV_ENSEMBLE(:,2),[1 length(data(:,1))]).*repmat(z',[NSAMPLES 1]) - repmat(EV_ENSEMBLE(:,3),[1 length(data(:,1))]).*repmat(y',[NSAMPLES 1]);
vyT_MTX = repmat(EV_ENSEMBLE(:,3),[1 length(data(:,1))]).*repmat(x',[NSAMPLES 1]) - repmat(EV_ENSEMBLE(:,1),[1 length(data(:,1))]).*repmat(z',[NSAMPLES 1]);
vzT_MTX = repmat(EV_ENSEMBLE(:,1),[1 length(data(:,1))]).*repmat(y',[NSAMPLES 1]) - repmat(EV_ENSEMBLE(:,2),[1 length(data(:,1))]).*repmat(x',[NSAMPLES 1]);

[vET_MTX,vNT_MTX,vUT_MTX] = vXYZ2vEN(Lo_MTX',La_MTX',vxT_MTX,vyT_MTX,vzT_MTX);


dvN_MTX = vNN_MTX - vNT_MTX;
dvE_MTX = vEN_MTX - vET_MTX;

for i1 = 1:length(data(:,1))
    
    SITES_REPORT(i1,4) = mean(vET_MTX(:,i1));
    SITES_REPORT(i1,5) = mean(vNT_MTX(:,i1));

    SITES_REPORT(i1,6) = std(vET_MTX(:,i1));
    SITES_REPORT(i1,7) = std(vNT_MTX(:,i1));

    SITES_REPORT(i1,8) = mean(dvE_MTX(:,i1));
    SITES_REPORT(i1,9) = mean(dvN_MTX(:,i1));

    SITES_REPORT(i1,10) = std(dvE_MTX(:,i1));
    SITES_REPORT(i1,11) = std(dvN_MTX(:,i1));
    
    SITES_REPORT(i1,12) = sum(vET_MTX(:,i1).*vNT_MTX(:,i1))/NSAMPLES - sum(vET_MTX(:,i1))/NSAMPLES*sum(vNT_MTX(:,i1))/NSAMPLES;   
    
    SITES_REPORT(i1,13) = sum(dvE_MTX(:,i1).*dvN_MTX(:,i1))/NSAMPLES - sum(dvE_MTX(:,i1))/NSAMPLES*sum(dvN_MTX(:,i1))/NSAMPLES;   

end

eval(['save -ascii REPORT_' FILES_LABEL '.txt SITES_REPORT']) 
%--------------------------------------------------------------------------

eval(['cd ' DR0])
