# Supplementary material for: Impact of the 2008 MW 7.9 Great Wenchuan earthquake on South China microplate motion
Source: Sci Rep. 2024 Jul 16;14:16469. doi: 10.1038/s41598-024-67141-3 (PMC11252374; doi:10.1038/s41598-024-67141-3)
Supplement: Supplementary file 2 — Supplementary Information 2. [file 41598_2024_67141_MOESM2_ESM.zip › SV_LLENssc.txt]

  113.33970   23.18479     7.66   -2.76    0.55    0.66   0.000
  105.41361   28.87242     7.30   -2.54    0.45    0.60   0.000
  114.35726   30.53165     5.50   -2.79    0.49    0.72   0.000
  118.08260   24.44986     5.79   -3.50    0.54    0.62   0.000
