# Supplementary material for: Impact of the 2008 MW 7.9 Great Wenchuan earthquake on South China microplate motion
Source: Sci Rep. 2024 Jul 16;14:16469. doi: 10.1038/s41598-024-67141-3 (PMC11252374; doi:10.1038/s41598-024-67141-3)
Supplement: Supplementary file 2 — Supplementary Information 2. [file 41598_2024_67141_MOESM2_ESM.zip › vEN2vXYZ.m]

function [vX,vY,vZ] = vEN2vXYZ(Lo,La,vE,vN,vU)

% -
% SYNOPSIS
% [vX,vY,vZ] = vEN2vXYZ(Lo,La,vE,vN,vU)
%
%
% DESCRIPTION 
% This function converts a set of velocities from East/North/Up (ENU) 
% components to XYZ Cartesian.
%
% Lo = longitude (dec-deg) of positions
% La = latitude (dec-deg) of positions
% vE/vN/vU = East/North/Up components of velocities
%
% Inputs must be arrays of the same size.
% Velocities in input can be in any units.
%
% vX/vY/vZ = XYZ components of velocities
%
% Output velocities have the same units of inputs.
% -


fi = La.*(pi/180);
la = Lo.*(pi/180);
    

R11 = -sin(fi).*cos(la);
R12 = -sin(fi).*sin(la);
R13 = cos(fi);
R21 = -sin(la);
R22 = cos(la);
R23 = zeros(size(R22));
R31 = cos(fi).*cos(la);
R32 = cos(fi).*sin(la);
R33 = sin(fi);

vX = R11.*vN + R21.*vE + R31.*vU;
vY = R12.*vN + R22.*vE + R32.*vU;
vZ = R13.*vN + R23.*vE + R33.*vU;    
