# Supplementary material for: Impact of the 2008 MW 7.9 Great Wenchuan earthquake on South China microplate motion
Source: Sci Rep. 2024 Jul 16;14:16469. doi: 10.1038/s41598-024-67141-3 (PMC11252374; doi:10.1038/s41598-024-67141-3)
Supplement: Supplementary file 2 — Supplementary Information 2. [file 41598_2024_67141_MOESM2_ESM.zip › vXYZ2vEN.m]

function [vE,vN,vU] = vXYZ2vEN(Lo,La,vX,vY,vZ)

% -
% SYNOPSIS
% [vE,vN,vU] = vXYZ2vEN(Lo,La,vX,vY,vZ)
%
%
% DESCRIPTION 
% This function converts a set of velocities from XYZ Cartesian to
% East/North/Up (ENU) components.
%
% Lo = longitude (dec-deg) of positions
% La = latitude (dec-deg) of positions
% vX/vY/vZ = XYZ components of velocities
%
% Inputs must be arrays of the same size.
% Velocities in input can be in any units.
%
% vE/vN/vU = East/North/Up components of velocities
%
% Output velocities have the same units of inputs.
% -


fi = La.*(pi/180);
la = Lo.*(pi/180);
    

R11 = -sin(fi).*cos(la);
R12 = -sin(fi).*sin(la);
R13 = cos(fi);
R21 = -sin(la);
R22 = cos(la);
R23 = zeros(size(R22));
R31 = cos(fi).*cos(la);
R32 = cos(fi).*sin(la);
R33 = sin(fi);

vN = R11.*vX + R12.*vY + R13.*vZ;
vE = R21.*vX + R22.*vY + R23.*vZ;
vU = R31.*vX + R32.*vY + R33.*vZ;     
